# Supplementary material for: Sensitivity and Specificity of Human Papillomavirus (HPV) 16 Early Antigen Serology for HPV-Driven Oropharyngeal Cancer: A Systematic Literature Review and Meta-Analysis
Source: Cancers (Basel). 2021 Jun 16;13(12):3010. doi: 10.3390/cancers13123010 (PMC8234521; doi:10.3390/cancers13123010)
Supplement: Supplementary file 1 [file cancers-13-03010-s001.zip]

Archive with 2 entries (2 files):
- cancers-1238460-supplementary.pdf
- cancers-1238460-supplementary.xlsx
