# Supplementary material for: Sensitivity and Specificity of Human Papillomavirus (HPV) 16 Early Antigen Serology for HPV-Driven Oropharyngeal Cancer: A Systematic Literature Review and Meta-Analysis
Source: Cancers (Basel). 2021 Jun 16;13(12):3010. doi: 10.3390/cancers13123010 (PMC8234521; doi:10.3390/cancers13123010)
Supplement: Supplementary file 1 [file cancers-13-03010-s001.zip › cancers-1238460-supplementary.xlsx]

## Sheet: Table_S1
Table S1 Extraction table for all included studies.
first author	year	title	journal	PMID	HPV status gold standard					tissue sample	time of collection	sensitivity only	cancer-free controls	serological assay	measured HPV16 antibodies	country of origin
					method (#1)	details (#1)	method (#2)	details (#2)	HPV+ definition
Herrero	2003	Human Papillomavirus and Oral Cancer: The International Agency for Research on Cancer Multicenter Study	Journal of the National Cancer Institute	14652239	DNA PCR	GP5+/GP+6	na	na	DNA positive	na	1996-1999			ELISA	E6 and/or E7	Italy, Spain, North Ireland, Poland, India, Cuba, Canada, Australia, Sudan
Smeets	2007	A Novel Algorithm for Reliable Detection of Human Papillomavirus in Paraffin Embedded Head and Neck Cancer Specimen	International Journal of Cancer	17680565	RT-PCR	HPV16 E6 mRNA	PCR	HPV16 DNA	dual positive	fresh frozen/FFPE	na			ELISA	E6, E7	Netherlands
D'Souza	2010	Moderate Predictive Value of Demographic and Behavioral Characteristics for a Diagnosis of HPV16-positive and HPV16-negative Head and Neck Cancer	Oral Oncology	20036610	ISH	(Huang et al. 1998, PMID 9796725)	na	na	single positive	FFPE	2000-2006			ELISA	E6 and/or E7	USA (Baltimore, MD)
Anderson	2011	Serum Antibodies to the HPV16 Proteome as Biomarkers for Head and Neck Cancer	British Journal of Cancer	21654689	DNA PCR	AGPCR (Agoston et al. 2010, PMID 20551264)	na	na	DNA positive	FFPE	na			bead-based	E1, E7	USA (Boston MA, Baltimore MD)
Rotnáglová	2011	HPV involvement in tonsillar cancer: prognostic significance and clinically relevant markers	International Journal of Cancer	21190188	DNA PCR	GP5+/GP6+	RT-PCR	HPV 16 E6*I mRNA	dual positive	FFPE	2001-2007			ELISA	E6, E7	Czech Republic (Prague)
Liang	2012	Biomarkers of HPV in Head and Neck Squamous Cell Carcinoma	Cancer Research	22991304	p16 IHC	na	na	na	single positive	FFPE	1999-2003			bead-based	E6	USA (Boston MA)
Anantharaman	2013	Human Papillomavirus Infections and Upper Aero-Digestive Tract Cancers: The ARCAGE Study	Journal of the National Cancer Institute	23503618	p16 IHC	score>3 (Koo et al. 2009, PMID 19366452)	DNA PCR	bead-based multiplex PCR E7	dual positive	snap frozen	2000-2005			bead-based	E6, E7	Germany, Greece, Italy, Ireland, Norway, Czech Rep, UK, Spain, Croatia
D'Souza	2014	Oral Human Papillomavirus (HPV) Infection in HPV-positive Patients With Oropharyngeal Cancer and Their Partners	Journal of Clinical Oncology	24778397	ISH	tested with p16 IHC or DNA ISH or both	p16 IHC	na	single positive*	na	2009-2013		X	bead-based	E6, E7	USA (Boston MA, Baltimore MD, Portland OR, New York NY)
Lopez	2014	Human Papillomavirus (HPV) 16 and the Prognosis of Head and Neck Cancer in a Geographical Region With a Low Prevalence of HPV Infection	Cancer Causes & Control	24474236	DNA PCR	PGMY09/11	na	na	DNA positive	FFPE	1998-2008			ELISA	E6, E7	Brazil
Dahlstrom	2015	HPV Serum Antibodies as Predictors of Survival and Disease Progression in Patients With HPV-Positive Squamous Cell Carcinoma of the Oropharynx	Clinical Cancer Research	26078432	DNA PCR	HPV16 E6 E7 DNA amplification	na	na	DNA positive	FFPE	2006-2008			bead-based	E1, NE2, CE2, E4, E5, E6, E7,	TX, USA
Anderson	2015a	Biologic Predictors of Serologic Responses to HPV in Oropharyngeal Cancer: The HOTSPOT Study	Oral Oncology	26094591	ISH	tested with p16 IHC or DNA ISH or both	p16 IHC	na	single positive*	na	2009-2013		X	ELISA	E1, NE2, CE2, E4, E5, E6, E7	USA (Boston MA, Baltimore MD, Portland OR, New York NY)
Anderson	2015b	HPV16 Antibodies as Risk Factors for Oropharyngeal Cancer and Their Association With Tumor HPV and Smoking Status	Oral Oncology	25957822	DNA PCR	HPV16 E6 E7 DNA amplification	na	na	DNA positive	FFPE	2006-2008		X	ELISA	E1, NE2, CE2, E4, E5, E6, E7,	TX, USA
Lang Kuhs	2016	Characterization of Human Papillomavirus Antibodies in Individuals With Head and Neck Cancer	Cancer Epidemiology	27010729	p16 IHC	>70% stained	ISH	na	dual positive or dual negative	FFPE	2003-2006			bead-based	E6	USA (Pittsburgh)
Lang Kuhs	2017	Human Papillomavirus 16 E6 Antibodies Are Sensitive for Human Papillomavirus-Driven Oropharyngeal Cancer and Are Associated With Recurrence	Cancer	28950407	p16 IHC	>70% stained	ISH	na	dual positive	na	since 2000			bead-based	E1, E2, E4, E6, E7	USA (Pittsburgh)
Dahlstrom	2017	Diagnostic Accuracy of Serum Antibodies to Human Papillomavirus Type 16 Early Antigens in the Detection of Human Papillomavirus-Related Oropharyngeal Cancer	Cancer	28898394	p16 IHC	na	ISH	na	dual positive	FFPE	2003-2013		X	ELISA	E1, NE2, CE2, E4, E6, E7	USA (Texas)
Broglie	2017	Evaluation of Type-Specific Antibodies to High Risk-Human Papillomavirus (HPV) Proteins in Patients With Oropharyngeal Cancer	Oral Oncology	28622890	p16 IHC	Roche, >70% stained; (Singhi et al. 2010, PMID 20186832)	DNA PCR	L1C1/L1C2	dual positive	FFPE	na			bead-based	E1, E2, E4, E6, E7	Switzerland
Holzinger	2017	Sensitivity and Specificity of Antibodies Against HPV16 E6 and Other Early Proteins for the Detection of HPV16-driven Oropharyngeal Squamous Cell Carcinoma	International Journal of Cancer	28316084	RT-PCR / NASBA	RT-PCR (Höfler et al. 2015, PMID 26148764); NASBA (Holzinger et al. 2012, PMID 22991302)	DNA PCR	BSGP5+/6+ (Schmitt et al. 2008, PMID 18199790)	dual positive	fresh frozen	na			bead-based	E1, E2, E6, E7	Italy (Pedua) Germany (Heidelberg, Leipzig)
Zhang	2017	Human papillomavirus (HPV) 16 antibodies at diagnosis of HPV-related oropharyngeal cancer and antibody trajectories after treatment	Oral Oncol	28351584	ISH	tested with p16 IHC or DNA ISH or both	p16 IHC	na	single positive*	na	2009-2013	X		bead-based	E1, E2, E4, E6, E7	USA (Boston MA, Baltimore MD, Portland OR, New York NY)
Hanna	2017	Salivary and serum HPV antibody levels before and after definitive treatment in patients with oropharyngeal squamous cell carcinoma	Cancer Biomarkers	28387659	p16 IHC	na	DNA ISH or DNA PCR	na	dual positive	na	2013-2015	X		ELISA	NE2, CE2, E6, E7	USA (Boston MA)
Anantharaman	2018	Predictors of oropharyngeal cancer survival in Europe	Oral Oncology	29884419	p16 IHC	na	DNA PCR	E7 PCR bead-based multiplex assay (TS-E7-MPG, IARC, France)	dual positive	snap frozen	2002-2005			bead-based	E6	Germany, Greece, Italy, Ireland, Norway, Czech Republic, UK, Spain, Croatia
D'Souza	2019	Evaluating the Utility and Prevalence of HPV Biomarkers in Oral Rinses and Serology for HPV-related Oropharyngeal Cancer	Cancer Prevention Research (Phila.)	31420362	ISH	tested with p16 IHC or DNA ISH or both	p16 IHC	na	single positive*	na	2009-2013		X	bead-based	E1, E2, E6, E7	USA (Boston MA, Baltimore MD, Portland OR, New York NY)
Lang-Kuhs	2020	Transcervical Sonography and Human Papillomavirus 16 E6 Antibodies Are Sensitive for the Detection of Oropharyngeal Cancer	Cancer	32129894	p16 IHC	na	na	na	single positive	na	2017-2018	X		bead-based	E1, E2, E4, E6, E7	USA (Nashville TN)
Ren	2020	Multiple Imputation and Clinico-Serological Models to Predict Human Papillomavirus Status in Oropharyngeal Carcinoma: An Alternative When Tissue Is Unavailable	International Journal of Cancer	31269236	p16 IHC	>70% stained	na	na	single positive	FFPE	na			bead-based	E6	Canada
Fakhry	2020	Distinct biomarker and behavioral profiles of human papillomavirus-related oropharynx cancer patients by age	Oral Oncol	31881446	p16 IHC	≥70% strong and diffuse nuclear and cytoplasmic staining pattern	RNA ISH	HPV16 E6/E7 RNA ISH (RNAscope)®	dual positive	na	2013-2018	X		bead-based	E1, E2, E6, E7	USA
Windon	2020	Risk factors for human papillomavirus-positive nonoropharyngeal squamous cell carcinoma	Head Neck	32101350	p16 IHC	≥70% strong and diffuse nuclear and cytoplasmic staining pattern	RNA ISH	HPV16 E6/E7 RNA ISH (RNAscope)®	dual positive	na	2013-2018		X	bead-based	E1, E2, E6, E7	USA
* some individuals may have been tested with p16 IHC and DNA ISH, and thus classified into HPV-OPC and HPV-negative OPC by two molecular markers.
na: not available
FFPE: formalin-fixed paraffin-embedded
PMID: PubMed ID
HPV+ definition: defintion to determine HPV-driven OPC

## Sheet: Table_S2
Table S2 Summary of expression system for HPV16 antigens and corresponding serological assays as described in the included papers.
first author	year	PMID	expression system						serology				serology cut-offs
			method reference	method description	protein	expression system	prokaryotic	in vitro	serology ref	serology description	ELISA	bead-based	unit	description	method	cut-off values (HPV16 serology)	reference
Herrero	2003	14652239	Sehr et al. 2001	Plasma antibodies against HPV16 E6 and E7 proteins were detected with an ELISA that used the glutathione S-transferase (GST) capture method with bacterially expressed full-length E6 or E7 fused to GST as the antigens, as described in detail previously	GST-fusion proteins	bacterial	X		Sehr et al. 2001	Plasma antibodies against HPV16 E6 and E7 proteins were detected with an ELISA that used the glutathione S-transferase (GST) capture method with bacterially expressed full-length E6 or E7 fused to GST as the antigens, as described in detail previously	X		ODU	Cutoff determination for serum groups from individuals who did not have cancer from Germany, Tanzania, and Colombia (calculated as mean + 3 SDs, excluding positive outliers) yielded cutoff values for HPV16 E6 and E7 between 0.06 and 0.09 optical density units. To reduce the influence of borderline positive sera, a stringent cutoff point of 0.16 optical density units was arbitrarily defined for bo…	mean + 3 SDs	E6 + E7: 0.16 OD	na
Smeets	2007	17680565	Sehr et al. 2001	only reference given	GST-fusion proteins	bacterial	X		Sehr et al. 2001	sandwich ELISA using a glutathione S‐transferase capture method with native recombinant L1‐tag, E6‐tag and E7‐tag proteins	X		OD	The cut‐off value to define HPV‐antibody‐positive sera was calculated separately for each antigen as the median of the specific absorbance values of control sera from individuals who did not have cancer plus three standard deviations excluding positive outliers, as described elsewhere.44	mean in controls + 3 SD excluding outliers	L1: 100, E6: 150, E7: 60	Sehr et al. 2001
D'Souza	2010	20036610	Sehr et al. 2001	bacterially expressed full-length E6 and E7 fused to GST as the antigen	GST-fusion proteins	bacterial	X		Sehr et al. 2001	Serum antibodies to the HPV 16 oncoproteins, E6 and E7, were detected in an ELISA that utilizes the gluthione S-transferase (GST) capture method with bacterially expressed full-length E6 and E7 fused to GST as the antigen	X		(OD)	The assay cutoff points for seropositivity to both L1 and E6/E7 were set using a low-risk reference population and dichotomized as seropositive or seronegative.	na	na	na
Anderson	2011	21654689	Ramachandran et al. 2004	protein expression of cDNA on NAPPA microaaray; cell-free coupled transcription and translation system (such as reticulocyte lysate containing T7 polymerase) was added to the arrayed cDNA	GST-fusion proteins	rabbit reticulocyte lysate wt T7 polymerase		X	Wong et al. 2009	according to Wong et al. 2009		X	MFI	To establish ELISA cutoff values, the training set control sera (N=20) and the validation control sera (N=30) were used. An MFI ratio > (the average + 3 s.d.) of all control samples was designated positive. Cutoff = average + 3 s.d. of normals for each antigen.	MFI ratio > mean controls + 3 SDs	E1: 5.4, NE2: 8.5, CE2: 6.8, E4: 2.3, E5: 4.2, E6: 9.0, E7: 6.6, L1: 9.5, L2: 8.0	na
Rotnáglová	2011	21190188	Tachezy et al. 2009	HPV16 E6 and E7 oncoproteins overexpressed in bacteria as fusion proteins with glutathione S‐transferase at their N‐terminus and the C‐terminal undecapeptide of the SV40 large T‐antigen at their C‐terminus. Both systems have been described recently.31	GST-fusion proteins	bacterial	X		Tachezy et al. 2009, Sehr et al. 2001	The presence of IgG antibodies to antigens derived from HPV‐specific proteins was tested as described elsewhere.30 In brief, the enzyme‐linked immunosorbent assay (ELISA) was used. The virus‐specific antigens were L1 or L1/L2 capsids (virus‐like particles, VLP) prepared in a recombinant baculovirus system mimicking HPV16 and HPV16 E6 and E7 oncoproteins overexpressed in bacteria as fusion protein…	X		na	na	na	na	Parker et al. 2006
Liang	2012	22991304	Waterboer et al. 2005	To detect antibodies against HPV type 16 L1, E6 and E7 proteins, a glutathione S-transferase capture enzyme-linked immunosorbent assay was used in combination with fluorescent bead technology [26–29].	GST-fusion proteins	E. Coli	(X)		Sehr et al. 2001, Sehr et al. 2002, Waterboer et al. 2005, Waterboer et al. 2006	To detect antibodies against HPV type 16 L1, E6 and E7 proteins, a glutathione S-transferase capture enzyme-linked immunosorbent assay was used in combination with fluorescent bead technology [26–29].		X	MFI	MFI values were dichotomized as antibody positive or negative. A standardized cut-off for HPV16 L1 antibodies was defined earlier [30] and applied here (422 MFI). Seropositivity cut-offs for HPV16 early proteins were determined using serum of 117 female, HPV DNA negative, self-reported virgins from a cross-sectional study among Korean students [30]. The mean plus five standard deviations was calc…	mean controls + 5 SDs	E6: 484 MFI, E7: 1096 MFI	Clifford et al. 2007, Herrero et al. 2003
Anantharaman	2013	23503618	Waterboer et al. 2005	only reference given	(GST-fusion proteins)	(E. Coli)	(X)		Waterboer et al. 2005	Plasma samples ... were tested for type-specific HPV antibodies using bead-based multiplex serology method, as described elsewhere (19)		X	MFI	Serology data were generated as continuous measures of mean fluorescence intensity, which were dichotomized using cutoffs derived from earlier studies (20,21). Briefly, a bridging panel that included a reference set of sera from two previous studies of approximately 2000 Germans and 370 Korean students who tested negative for genital DNA of 25 HPV types and were self-declared as sexually naive wa…	mean + 3 SDs	na	Clifford et al. 2007, Michael et al. 2008
D'Souza	2014	24778397	na	HeLa cell lysate in vitro transcription/translation system (Thermo Scientific, Waltham, MA)	GST-fusion proteins	HeLa lysate translation /transcription system		X	Anderson et al. 2011 Br J Canc, Ramachandran et al. 2008	programmable ELISA in the Anderson lab as previously described (Anderson 2011 Br J Canc) modified as single-plex assays in 96-well plates (Ramachandran 2008)	X		RLU	Luminescence was measured in relative light units (RLUs) as a ratio to GST-antigen control. Cutoff values for positive serology were defined as the mean plus three standard deviations of the RLU ratio observed among healthy volunteers (n = 81)	mean + 3 SDs of RLU among controls	na	na
Lopez	2014	24474236	Waterboer et al. 2005	Antibodies against HPV were analyzed by multiplex Luminex serology assay. This antibody detection method is based on a glutathione S-transferase capture ELISA [21] in combination with fluorescent bead technology [22].	GST-fusion proteins	(E. Coli)	(X)		Sehr et al. 2001, Waterboer et al. 2005	Antibodies against HPV were analyzed by multiplex Luminex serology assay. This antibody detection method is based on a glutathione S-transferase capture ELISA [21] in combination with fluorescent bead technology [22].		X	(MFI)	To determine a positive serological response, mean fluorescence intensity values were dichotomised as antibody positive or negative for the serological response to oncoproteins E1, E2, E4, E6, E7, and L1 of HPV16; oncoproteins E6, E7, and L1 of HPV 18, 31, 33, and 35; oncoproteins E6 and L1 of 45, 52, and 58; and oncoprotein L1 of HPV 6, 11, and 77. Means plus three standard deviations were calcu…	mean controls + 3 SDs excl outliers	na	Clifford et al. 2007
Dahlstrom	2015	26078432	D'Souza et al. 2014	in vitro translation products were captured on magnetic microspheres	GST-fusion proteins	HeLa lysate translation /transcription system		X	Anderson 2011 Methods, Wong et al. 2009, Anderson et al. 2011 Br J Cancer, D'Souza et al. 2014, Ramachandran et al. 2008	Bead array ELISAs were performed at Arizona State University essentially as described (Anderson 2011 Methods, Wong et al. 2009, Anderson et al. 2011 Br J Cancer), with the following modifications (D'Souza et al. 2014)		X	MFI	To control for nonspecific and GST-specific antibodies, the ratio of MFI for individual HPV16-specific antibodies to MFI for the control GST antigen was measured. To establish cut-off values for seropositivity, an MFI ratio > (the average +3 standard deviations) of 78 healthy control samples was designated positive.	MFI ratio > mean controls + 3 SDs	E1: 1.4, CE2: 2.4, NE2: 1.5, E4: 2.7, E5: 1.5, E6: 1.7, E7: 2.2, L1: 1.4, L2: 1.4.	na
Anderson	2015a	26094591	Festa et al. 2013	full-length C-terminal GST fusion proteins except for the E2; proteins were expressed in vitro using the human HeLa cell lysate transcription/translation (IVTT) system (Thermo Scientific, Waltham, MA)	GST-fusion proteins	HeLa lysate translation /transcription system		X	D'Souza et al. 2014, Anderson et al. 2011 Br J Canc, Ramachandran et al. 2008	programmable ELISA in the Anderson lab as previously described (Anderson 2011 Br J Canc) modified as single-plex assays in 96-well plates (Ramachandran 2008)	X		RLU	Cut-off values for positive serology were previously established, and defined as the mean + 3 standard deviations of the RLU ratio observed among an independent set of healthy volunteers from MD Anderson Cancer Center (N=247). Healthy control sera were collected from genetically unrelated visitors or companions of the patients who presented to the head and neck clinic [24].	RLU ratio > mean controls + 3 SDs	na	Anderson et al. 2015
Anderson	2015b	25957822	Festa et al. 2013	human HeLa cell lysate (Festa et al. 2013)(Thermo Scientific, Waltham, MA) per manufacturer’s instruction	GST-fusion proteins	HeLa lysate translation /transcription system		X	Anderson et al. 2010, D'Souza et al. 2014, Anderson et al. 2011 Br J Canc, Ramachandran et al. 2008	ELISAs essentially as described (Anderson et al. 2010), with modifications (D'Souza et al. 2014)	X		RLU	To establish cut-off values, an RLU ratio > (the mean +3 standard deviations) of 125 randomly chosen control samples was designated positive. These levels were E1: 2.66; NE2: 2.29; CE2: 4.35; E4: 2.58; E5: 1.69; E6: 2.01; E7: 1.99; L1: 1.83; L2: 3.57. The controls chosen to establish cut-off values were not statistically significantly different with respect to age, sex, race, smoking, or alcohol …	RLU ratio > mean controls + 3 SDs	E1: 2.66, NE2: 2.29, CE2: 4.35, E4: 2.58, E5: 1.69, E6: 2.01, E7: 1.99, L1: 1.83, L2: 3.57	na
Lang Kuhs	2016	27010729	Waterboer et al. 2005	Antigens were affinity-purified, bacterially expressed fusion proteins with N-terminal Glutathione S-transferase.	GST-fusion proteins	E. Coli	X		Ribeiro et al. 2011, Waterboer et al 2005, Waterboer et al. 2006, Sitas 2012 InterScope)	Serology testing was performed using multiplex assays by laboratory staff who were blinded to the cancer status of the participant		X	MFI	For all proteins with the exception of HPV16 E6, MFI cut-offs were based on 5 standard deviations above the mean antibody level among 371 HPV DNA-negative, Korean female self-reported virgins, after iterative exclusion of outliers, as previously described20. The following MFI cutoffs were used for the HPV16 proteins: L1, 331; E1, 150; E2, 550; E4, 1940; E7, 972. The following MFI cutoffs were use…	dichotomization, mean controls + 5 SDs	L1: 331, E1: 150, E2: 550, E4: 1940, E7: 972, E6: 1,000 MFI	Kreimer et al. 2013, Clifford et al. 2007
Lang Kuhs	2017	28950407	Waterboer et al. 2005	Antigens were affinity‐purified, bacterially expressed fusion proteins with N‐terminal glutathione S‐transferase	GST-fusion proteins	E. Coli	X		Ribeiro et al. 2011, Waterboer et al 2005, Waterboer et al. 2006, Sitas 2012 InterScope)	Multiplex serologic testing was performed at the German Cancer Research Center (Heidelberg, Germany) by staff blinded to the HPV status of the patients		X	MFI	Antibody levels were quantified at a 1:100 serum dilution as the median fluorescence intensity (MFI) and were dichotomized as positive or negative on the basis of previously defined cutpoints	dichotomization, based on prev defined cut-offs	na	Kreimer et al. 2013, Clifford et al. 2007
Dahlstrom	2017	28898394	Anderson et al. 2010, D'Souza et al. 2014	ELISAs were performed at Arizona State University essentially as described18 with modifications.19	GST-fusion proteins	(HeLa lysate translation /transcription system)		(X)	Anderson et al. 2010, D'Souza et al. 2014	ELISAs were performed at Arizona State University essentially as described18 with modifications.19 Protein was expressed from template complementary DNA and captured on 96‐well plates coated with anti‐GST antibodies (GE Healthcare, Piscataway, New Jersey). Sera were diluted (1:100) and blocked with Escherichia coli lysate and 0.2% milk/phosphate‐buffered saline with Tween 20. Horseradish peroxida…	X		RLU	The cutoff values were defined as 3 standard deviations from the mean RLU ratio for each individual antigen and were as follows: E1, 2.2; NE2, 2.4; CE2, 2.3; E4, 2.3; E5, 1.7; E6, 2.4; E7, 2.2; late protein1 (L1), 1.9; and L2, 1.9. A sample with an RLU ratio equal to or greater than the cutoff value was considered positive for that antigen	RLU ratio > mean controls + 3 SDs	E1: 2.2, NE2: 2.4, CE2: 2.3, E4: 2.3, E5: 1.7, E6: 2.4, E7: 2.2	Anderson et al. 2015
Broglie	2017	28622890	Waterboer et al. 2005	antigens were bacterially expressed. Affinity-purified viral proteins were fused to N-terminal Glutathione S-transferase	GST-fusion proteins	E. Coli	X		Waterboer et al 2005, Waterboer et al. 2006	Serum was prepared, stored frozen and transferred to the German Cancer Research Center (DKFZ), Heidelberg, Germany for antibody determination by multiplex serology as reported previously [25], [26]		X	MFI	Median fluorescence intensity (MFI) values were dichotomized as antibody positive or negative using predefined cutoff values [21]. Strong (MFI > 1000) positivity against a type specific HPV E6 protein or the simultaneous positivity against 3 or more different type-specific early proteins were used for the serological definition of HPV-attributable OPSCC. The definition of the cutoff values of >10…	dichotomization, based on prev defined cut-offs	E6: 1000 MFI	Kreimer et al. 2013
Holzinger	2017	28316084	(Waterboer et al. 2005)	bacterially expressed affinity‐purified HPV16 proteins E1, E2, E6, E7 and L1 fused to N‐terminal Glutathione S‐transferase and bound to fluorescence–labelled polystyrene beads (Luminex) were exposed to 1:100 diluted human sera	GST-fusion proteins	(E. Coli)	X		Waterboer et al. 2005	HPV antibodies were analyzed by bead‐based multiplex serology, as described previously.39		X	MFI	MFI values were dichotomized as antibody positive or negative33, 39-41 using predefined cutoff values	dichotomization, based on prev defined cut-offs	E6: 1000 MFI, E7: 548 MFI, E1: 200 MFI, E2: 679 MFI, L1: 422 MFI	Kreimer et al. 2013, Lang Kuhs et al. 2015
Zhang	2017	28351584	Waterboer et al. 2005	Antigens were affinity-purified, bacterially expressed fusion proteins with N-terminal Glutathione Stransferase.	GST-fusion proteins	(E. Coli)	X		Waterboer et al. 2005	Serum samples were sent to the German Cancer Research Center (DKFZ, Heidelberg, Germany) for HPV serologic testing using multiplex assays [15]. Antigens were affinity-purified, bacterially expressed fusion proteins with N-terminal Glutathione Stransferase. Samples were analyzed for antibodies to the HPV major capsid protein (L1), the early oncoproteins (E6, E7), and other early proteins (E1, E2, …		X	MFI	Mean fluorescence intensity (MFI) values were dichotomized as antibody positive or negative, using standardized cutoff values [16]. Based on previous work optimizing the cut-point for HPV16 E6, the main HPV genotype and protein of interest as it relates to HPV-OPC, we applied a more specific cutoff of 1000 MFI for positivity [8]	na	E6: 1000 MFI, others according to reference	Clifford et al. 2007
Hanna	2017	28387659	Anderson et al. 2015	only reference given	GST-fusion proteins	(HeLa lysate translation /transcription system)		X	Anderson et al. 2015	Peripheral blood and salivary samples were tested centrally for HPV16 proteins using N-terminal and C-terminal fragments of E2 (NE2, CE2), E6 and E7 IgG antibodies by programmable enzyme-linked immunosorbent assay (ELISA) in the Anderson laboratory, as previously described [15]	X		RLU	cutoff based on pre-treatment values as previously established, Anderson, et al. Oral Oncol 2015;	na	na	Anderson et al. 2015
Anantharaman	2018	29884419	Waterboer et al. 2005	only reference given	GST-fusion proteins	(E. Coli)	(X)		Waterboer et al. 2005	Pretreatment serum samples were tested for HPV antibodies using the bead-based multiplex serology method [15,16].		X	MFI	na	mean + 3 SDs	na	(Waterboer et al 2005)
D'Souza	2019	31420362	Waterboer et al. 2005	antibody detection method based on glutathione S-transferase (GST) capture ELISA, in combination with fluorescent bead-based technology, in a procedure that has been described previously (29)	GST-fusion proteins	E. Coli	(X)		Waterboer et al. 2005	All MOUTH and HOTSPOT antibody testing was performed centrally by the German Cancer Research Center (DKFZ) using multiplex serology, an antibody detection method based on glutathione S-transferase (GST) capture ELISA, in combination with fluorescent bead-based technology, in a procedure that has been described previously (29)		X	MFI	Median fluorescence intensity (MFI) values were dichotomized as antibody positive or negative, using lab established cut-off values (6).	dichotomization, based on prev defined cut-offs	na	Kreimer et al. 2013
Lang-Kuhs	2020	32129894	Waterboer et al. 2005	Antigens were affinity‐purified, bacterially expressed fusion proteins with N‐terminal glutathione S‐transferase	GST-fusion proteins	E. Coli	X		Waterboer et al 2005, Waterboer et al. 2006, Ribeiro et al. 2011, Sitas 2012 InterScope)	Serum samples underwent multiplex serologic testing at the German Cancer Research Center (Heidelberg, Germany) by staff blinded to the HPV status of the patients		X	MFI	Antibody levels were quantified at 1:100 serum dilution as the median fluorescence intensity and were dichotomized as positive or negative on the basis of previously defined cutpoints.2, 17	dichotomization, based on prev defined cut-offs	na	Kreimer et al. 2013, Clifford et al. 2007
Ren	2020	31269236	Waterboer et al. 2005	Antigens were affinity‐purified, bacterially expressed fusion proteins with N‐terminal glutathione S‐transferase.	GST-fusion proteins	E. Coli	X		Waterboer et al. 2005, Kreimer et al. 2013	Samples were shipped on dry ice to the German Cancer Research Center (DKFZ, Heidelberg, Germany) and stored at −20°C immediately upon arrival. Testing was performed using multiplex assays10, 11 by laboratory staff blinded to the patient information.		X	MFI	The median fluorescence intensity (MFI) cutoff values for defining HPV seropositivity have been previously reported,10 from which a total of three standards (s1, s2 and s3) were used to define HPV serology status (HPVsero), and a composite definition whereby, any of s1, s2 or s3 would be classified as being HPVsero positive (HPVsero+, Table S1).	mean controls + 3 SDs excl outliers	na	Kreimer et al. 2013
Fakhry	2020	31881446	(Waterboer et al. 2005)	only reference given	GST-fusion proteins	bacterial	X		Holzinger et al. 2017, Waterboer et al. 2005	Sera were tested for antibodies to E1, E2, E6 and E7 for oncogenic HPV types 16, 18, 31, 33, 35, 45, 52, and 58. Testing was performed at the German Cancer Research Center (DKFZ, Heidelberg, Germany) using multiplex serology, in combination with fluorescent bead-based technology, as previously described [15].		X	MFI	for median fluorescence intensity (MFI). Each antibody of interest was considered positive or negative based upon standardized cutoff values	dichotomization, based on previously defined cut-offs	na	(Waterboer et al 2005)
Windon	2020	32101350	(Waterboer et al. 2005)	only reference given	GST-fusion proteins	bacterial	X		Waterboer et al. 2005	Sera were tested for antibodies to HPV major capsid protein (L1) and early proteins (oncoproteins E6 and E7) from oncogenic HPV types 16, 18, 31, 33, 35, 45, 52, and 58 and nononcogenic HPV types 6 and 11. Regulatory proteins E1 and E2 were tested from PV types 16 and 18. Testing was performed at the German Cancer Research Center (DKFZ, Heidelberg, Germany) using multiplex serology, an antibody d…		X	MFI	Median fluorescence intensity values were dichotomized as antibody positive or negative, using standardized cutoff values.22,23	dichotomization, based on previously defined cut-offs	na	Clifford et al. 2007, Kreimer et al. 2017
Information in () are derived from cited references
PMID: PubMed ID
SD: standard deviation
GST: glutathione S-transferase
na: not available

## Sheet: Table_S3
Table S3 Extraction table of reported true positives, true negatives, false positives and false negatives of HPV16 early antigen serology in comparison with molecular tumor HPV status in included OPC cases for calculation of sensitivity, specificity and corresponding 95% confidence intervals. For each study, the number of true and false positives, and true and false negatives was extracted for ea…
first author	year	PMID	seropositivity for HPV16 E6				seropositivity for HPV16 E7				seropositivity for HPV16 E6 and/or E7				seropositivity for HPV16 E1				seropositivity for HPV16 E2				seropositivity for HPV16 NE2				seropositivity for HPV16 CE2				seropositivity for HPV16 E4				seropositivity for HPV16 E5				seropositivity for HPV16 E6 and E7				seropositivity for any HPV16 antigen					seropositivity for ≥3 HPV16 antigens
			n TP	n FN	n FP	n TN	n TP	n FN	n FP	n TN	n TP	n FN	n FP	n TN	n TP	n FN	n FP	n TN	n TP	n FN	n FP	n TN	n TP	n FN	n FP	n TN	n TP	n FN	n FP	n TN	n TP	n FN	n FP	n TN	n TP	n FN	n FP	n TN	n TP	n FN	n FP	n TN	n TP	n FN	n FP	n TN	antigens included	n TP	n FN
Herrero	2003	14652239									17	9	4	107
Smeets	2007	17680565	5	1	0	7	3	3	0	7
D'Souza	2010	20036610									66	19	9	25
Anderson	2011	21654689					11	6	2	2					14	3	3	1
Rotnáglová	2011	21190188	23	4	1	17	21	6	2	16	26	1	2	16
Liang	2012	22991304	29	6	6	48
Anantharaman	2013	23503618	4	2	6	107	1	5	12	101
Lopez	2014	24474236	3	1	3	84	2	2	24	63																													2	2	2	85
D'Souza	2014	24778397	55	64			82	37			91	28	0	44																									40	79
Dahlstrom	2015	26078432	76	20	8	10	63	33	9	9					69	27	12	6					83	13	11	7	53	43	6	12	20	76	4	14	3	93	1	17					86	10	13	5	E1, NE2, CE2, E4, E5, E6, E7
Anderson	2015a	26094591	24	31	1	80	36	19	1	80					34	21	2	79					23	32	2	79	33	22	2	79	10	45	3	78	1	54	2	79					48	7	6	75	E1, NE2, CE2, E4, E5, E6, E7
Anderson	2015b	25957822	66	45	10	16	68	43	11	15	88	23	12	14	66	45	13	13					72	39	11	15	68	43	11	15	27	84	6	20	4	107	2	24					94	17	16	10	E1, NE2, CE2, E4, E5, E6, E7
Lang Kuhs	2016	27010729	6	0	0	4
Lang Kuhs	2017	28950407	78	9	1	24	62	25	5	20					56	31	1	24	73	14	2	23									31	56	2	23														81	6
Dahlstrom	2017	28898394	114	157	9	773	177	94	11	771	205	66	18	764	204	67	52	730					106	165	14	768	193	78	7	775	95	176	14	768	29	242	48	734
Broglie	2017	28622890	26	0	1	23	18	8	3	21					17	5	1	23	18	4	0	24									16	6	5	19
Holzinger	2017	28316084	63	3	1	53	44	22	4	50					43	21	1	53	55	11	4	50																					64	2	9	45	E1, E2, E6, E7	60	2
Zhang	2017	28351584	98	17			83	32							80	35			89	26											52	63							76	39
Hanna	2017	28387659	7	9			15	1															4	12			12	4
Anantharaman	2018	29884419	43	6	8	96
D'Souza	2019	31420362	78	11	4	213	67	22	11	206	84	5	15	202	61	28	5	212	69	20	1	217																	61	28	0	217	85	4	20	197	E1, E2, E6, E7	64	25
Lang Kuhs	2020	32129894	35	11			22	24							14	32			34	12											16	30
Ren	2020	31269236	515	9	8	164
Fakhry	2020	31881446	131	15			102	44			135	11																																				113	33
Windon	2020	32101350	139	11	1	69	114	53	2	68																																						127	23
*The binary classifier is based on HPV16 E1, CE2, NE2, E4, E5, E6 and E7 serology.
TP: true positive
FP: false positive
TN: true negative
FN: false negative
PMID: PubMed ID
CE2: E2 C-terminus
NE2: E2 N-terminus
[truncated: 23 more columns]
